# Supplementary material for: Evaluation of Five Buffers for Inactivation of Monkeypox Virus and Feasibility of Virus Detection Using the Panther Fusion® Open Access System
Source: Viruses. 2022 Oct 10;14(10):2227. doi: 10.3390/v14102227 (PMC9610623; doi:10.3390/v14102227)
Supplement: Supplementary file 1 [file viruses-14-02227-s001.zip]

Archive with 1 entries (1 files):
- viruses-1960626-supplementary.pdf
